# Supplementary material for: In Vitro Effects of Cabazitaxel and Menadione on Cell Growth, Metabolism, and Transcriptomic Profile of Human Prostate Cancer Cell Lines
Source: Prostate Cancer. 2026 May 17;2026:4174599. doi: 10.1155/proc/4174599 (PMC13181216; doi:10.1155/proc/4174599)
Supplement: Supplementary file 5 — Supporting Information 5 List of DEGs from microarray analysis. [file PROC-2026-4174599-s003.xlsx]

## Sheet: CBZ vs Ctrol_mRNA LogFC 0.6
UPP	logFC	FC	AveExpr	t	P.Value	adj.P.Val	B
ATG10	-0.646973	1.56588	5.206	-2.17357	0.0486448	0.999921	-4.30745
ZRSR2	-0.747011	1.67831	4.49154	-2.19528	0.0467418	0.999921	-4.30131
FAM188A	-0.644716	1.56343	4.83169	-2.21123	0.0453893	0.999921	-4.2968
GPR18	-0.600727	1.51648	2.63753	-2.3328	0.0362262	0.999921	-4.26242
VAV3	-0.621646	1.53863	3.62507	-2.35197	0.0349523	0.999921	-4.25701
TNP1	-0.619083	1.5359	2.54095	-2.36205	0.0343001	0.999921	-4.25416
VSIG8	-0.631345	1.54901	2.79653	-2.37087	0.0337387	0.999921	-4.25168
SLC2A3	-0.641286	1.55972	3.02481	-2.43139	0.0301158	0.999921	-4.23464
DAO	-0.677642	1.59952	2.94555	-2.44085	0.0295846	0.999921	-4.23198
MUC20	-0.653656	1.57315	2.75711	-2.44405	0.0294065	0.999921	-4.23108
OR10G3	-0.748609	1.68017	2.79206	-2.44695	0.0292463	0.999921	-4.23026
CYP4Z1	-0.609402	1.52563	2.41226	-2.44899	0.0291343	0.999921	-4.22969
DOCK8	-0.630897	1.54853	3.91844	-2.45755	0.0286678	0.999921	-4.22729
TTLL8	-0.743074	1.67374	3.10209	-2.47808	0.0275789	0.999921	-4.22153
SLAMF9	0.631827	1.54953	3.60884	2.5084	0.0260428	0.999921	-4.21305
LAMA2	-0.623912	1.54105	3.42523	-2.52983	0.0250075	0.999921	-4.20706
SRP72	-0.691857	1.61536	1.75796	-2.53492	0.0247674	0.999921	-4.20564
ZNF32	-0.847051	1.79882	3.23753	-2.53526	0.0247512	0.999921	-4.20554
TESK2	-0.608878	1.52507	3.28829	-2.53812	0.0246175	0.999921	-4.20475
PPBP	0.673749	1.59521	2.98728	2.5718	0.0230933	0.999921	-4.19537
TRIM45	-0.671698	1.59295	3.6748	-2.60302	0.0217622	0.999921	-4.1867
MTMR7	-0.604242	1.52018	3.47465	-2.61821	0.021142	0.999921	-4.18249
ADAMTS12	-0.679836	1.60196	2.97184	-2.62325	0.0209398	0.999921	-4.1811
ICAM2	-0.673473	1.59491	3.14131	-2.64056	0.0202604	0.999921	-4.17632
MRGPRX1	-0.684913	1.60761	2.26691	-2.66523	0.0193285	0.999921	-4.16951
SIGLEC14	-0.687029	1.60996	3.65378	-2.67663	0.0189122	0.999921	-4.16637
EED	-0.931614	1.90741	4.83552	-2.68082	0.0187617	0.999921	-4.16523
FAM151B	-0.682109	1.60448	3.87609	-2.68422	0.0186401	0.999921	-4.16429
KLHL31	-0.601235	1.51701	2.36359	-2.7209	0.0173771	0.999921	-4.15423
XKRX	-0.645386	1.56416	2.30648	-2.74047	0.0167379	0.999921	-4.14889
MSX1	0.735155	1.66458	4.29119	2.76084	0.0160971	0.999921	-4.14334
WDR66	-0.739716	1.66985	2.20226	-2.84416	0.013717	0.999921	-4.12079
EXTL2	-0.745646	1.67673	4.45491	-2.84604	0.0136675	0.999921	-4.12028
KLK14	0.60219	1.51802	4.5294	2.8587	0.0133388	0.999921	-4.11688
NDRG4	-0.659499	1.57953	4.32103	-2.86432	0.0131954	0.999921	-4.11537
FBXO43	-0.864477	1.82068	3.79542	-2.86882	0.0130816	0.999921	-4.11417
RELN	0.602566	1.51841	2.98	2.87065	0.0130357	0.999921	-4.11368
CCL18	0.698586	1.62291	3.96711	2.89715	0.0123874	0.999921	-4.10659
RSPH10B2	-0.621208	1.53816	3.581	-2.92711	0.0116926	0.999921	-4.09861
CEP85L	-0.848613	1.80077	3.22979	-2.93546	0.011506	0.999921	-4.0964
PNMA6A	-0.633019	1.55081	3.74165	-2.95067	0.0111734	0.999921	-4.09237
C17orf98	-0.844945	1.7962	3.32577	-3.01367	0.00989482	0.999921	-4.07579
TBC1D7	-0.62833	1.54577	6.05235	-3.04029	0.00939926	0.999921	-4.06884
NTF3	-0.703855	1.62885	2.19102	-3.08445	0.00863091	0.999921	-4.05738
ANXA13	-0.731985	1.66092	2.5721	-3.15571	0.00752099	0.999921	-4.03908
C16orf71	-0.629636	1.54717	3.59902	-3.17985	0.0071782	0.999921	-4.03294
ACTA2	0.626939	1.54429	4.64415	3.26867	0.0060463	0.999921	-4.0106
FAM110C	-0.792204	1.73172	3.53788	-3.30828	0.00560095	0.999921	-4.00077
TLE1	-0.643743	1.56238	6.1121	-3.30933	0.00558963	0.999921	-4.00051
OTX2	0.737781	1.66761	2.22032	3.33475	0.00532189	0.999921	-3.99424
OR51G2	-0.845301	1.79664	2.77121	-3.34283	0.00523954	0.999921	-3.99226
CNBD2	-0.742434	1.673	1.88484	-3.42905	0.00443664	0.999921	-3.9713
MOS	-0.627951	1.54537	3.44185	-3.46643	0.00412823	0.999921	-3.96234
AMPH	-0.659238	1.57925	2.84073	-3.50702	0.00381786	0.999921	-3.9527
WNT2B	-0.693406	1.6171	2.72764	-3.51087	0.00378961	0.999921	-3.95179
DAZL	-0.66977	1.59082	2.04908	-3.51131	0.00378641	0.999921	-3.95168
WFDC13	-0.748263	1.67977	3.22013	-3.64115	0.00295035	0.999921	-3.92148
FRMPD2	-0.648866	1.56793	4.24951	-3.66678	0.00280886	0.999921	-3.91563
HNRNPK	-0.652641	1.57204	2.14434	-3.74687	0.00240962	0.999921	-3.89759
MYBPC2	0.633404	1.55122	2.97652	3.84906	0.0019828	0.999921	-3.8751
POTEM	-0.704796	1.62991	2.78056	-3.87323	0.00189365	0.999921	-3.86986
SLC22A9	-0.723136	1.65077	3.34333	-3.87551	0.00188545	0.999921	-3.86937
GNG8	-0.747238	1.67858	4.44597	-4.25224	0.000926733	0.999921	-3.7921
LHFPL4	-0.60621	1.52225	4.55621	-4.27959	0.000880648	0.999921	-3.78679
OR13C4	-0.660485	1.58061	1.55341	-4.31621	0.000822585	0.999921	-3.77976
SSMEM1	0.669664	1.5907	2.43888	4.74608	0.000373722	0.999921	-3.70252

## Sheet: VK3 vs Ctrol_mRNA LogFC 0.6
UPP	logFC	FC	AveExpr	t	P.Value	adj.P.Val	B
CYP1A1	1.76792	3.40563	5.55394	5.74242	6.58e-05	0.999794	-3.55756
CASP14	-0.85192	1.8049	5.12366	-4.6096	0.000478955	0.999794	-3.72599
TMPRSS11A	0.690969	1.61437	1.83415	4.59746	0.000489699	0.999794	-3.72813
ITM2A	0.763792	1.69795	3.70938	4.47584	0.00061214	0.999794	-3.74994
TTLL1	1.09265	2.13265	3.26157	4.3673	0.000748125	0.999794	-3.77006
GALNTL6	-0.757242	1.69026	2.94894	-4.23179	0.000962834	0.999794	-3.79609
TSSK3	-0.729064	1.65756	3.10515	-4.22301	0.000978758	0.999794	-3.79781
PROK2	0.609153	1.52536	2.9281	4.19108	0.00103903	0.999794	-3.8041
GREB1	0.653362	1.57283	2.91925	4.03103	0.00140406	0.999794	-3.83651
RAD9B	0.745675	1.67676	2.27599	3.8505	0.00197736	0.999794	-3.87479
CHIT1	0.631746	1.54944	3.6175	3.76726	0.00231755	0.999794	-3.89306
PORCN	0.650348	1.56955	7.56035	3.70835	0.00259389	0.999794	-3.90622
LHX5	-0.665557	1.58618	3.77979	-3.69821	0.00264473	0.999794	-3.90851
KCNJ9	0.767641	1.70248	3.2903	3.57056	0.00337862	0.999794	-3.93779
NLGN3	-0.806143	1.74853	2.95393	-3.55103	0.00350785	0.999794	-3.94235
RTN1	0.759015	1.69233	2.18706	3.51148	0.00378519	0.999794	-3.95164
MSR1	0.679164	1.60121	2.39974	3.50935	0.00380073	0.999794	-3.95215
AKR1C3	0.887664	1.85018	4.6864	3.43512	0.00438497	0.999794	-3.96984
PTRF	0.607507	1.52362	4.30913	3.38023	0.00487468	0.999794	-3.98312
WDR66	-0.876647	1.8361	2.20226	-3.37065	0.0049656	0.999794	-3.98545
CECR2	-0.636413	1.55446	2.90893	-3.36513	0.00501882	0.999794	-3.9868
ORM2	0.690193	1.6135	2.8641	3.3496	0.00517155	0.999794	-3.9906
CHSY3	0.693699	1.61743	2.99752	3.31858	0.00549065	0.999794	-3.99822
MAP4K2	0.709768	1.63554	2.94677	3.31634	0.0055145	0.999794	-3.99878
UBXN11	0.613822	1.53031	4.855	3.30919	0.00559112	0.999794	-4.00054
CD70	0.893759	1.85801	4.36645	3.30049	0.00568581	0.999794	-4.00269
WDR19	-0.617576	1.5343	5.61268	-3.29472	0.00574959	0.999794	-4.00412
CCDC142	-0.624471	1.54165	4.67718	-3.28922	0.00581102	0.999794	-4.00549
NDST4	-0.645865	1.56468	2.07415	-3.28505	0.00585801	0.999794	-4.00652
GALNT13	-0.612913	1.52934	2.40952	-3.25345	0.00622671	0.999794	-4.0144
ANKRD52	0.93099	1.90658	4.3021	3.21066	0.00676328	0.999794	-4.02514
RHBG	0.624423	1.54159	2.54764	3.1565	0.00750945	0.999794	-4.03888
DAZ3	0.675478	1.59713	2.18147	3.14965	0.00760957	0.999794	-4.04063
APOBEC1	0.667317	1.58812	2.55272	3.14338	0.00770232	0.999794	-4.04223
SERPINB2	0.618188	1.53495	7.21686	3.13065	0.00789402	0.999794	-4.04549
C4orf26	0.609104	1.52531	2.32901	3.12697	0.00795039	0.999794	-4.04643
ATP6V1G2	0.646918	1.56582	3.93288	3.12383	0.00799875	0.999794	-4.04724
CALCOCO1	0.625611	1.54286	5.17673	3.12192	0.00802827	0.999794	-4.04772
OR6C68	-0.657942	1.57783	1.77842	-3.09925	0.00838769	0.999794	-4.05356
KLHL25	0.690326	1.61365	5.31164	3.08822	0.00856842	0.999794	-4.0564
CRELD1	0.687287	1.61025	3.92246	3.07179	0.0088446	0.999794	-4.06065
C17orf98	-0.846876	1.7986	3.32577	-3.02056	0.00976415	0.999794	-4.07398
POTEB2	-0.610174	1.52644	1.72083	-3.01352	0.00989776	0.999794	-4.07583
C4orf45	0.619706	1.53656	2.87254	3.00195	0.0101212	0.999794	-4.07886
TM4SF19	0.869968	1.82762	4.75535	2.98371	0.0104838	0.999794	-4.08365
STAT3	0.695642	1.6196	3.07283	2.97332	0.0106959	0.999794	-4.08639
MRAS	0.61257	1.52898	2.11838	2.95424	0.0110968	0.999794	-4.09142
TERT	-0.604949	1.52093	4.55909	-2.94676	0.0112582	0.999794	-4.0934
EVI2A	-0.714864	1.64133	2.11795	-2.93966	0.0114131	0.999794	-4.09528
ZNF93	-0.803798	1.74569	4.83432	-2.93659	0.0114809	0.999794	-4.0961
FEZF1	0.733413	1.66257	3.55534	2.93095	0.0116065	0.999794	-4.0976
EREG	0.652147	1.5715	3.57259	2.91872	0.0118832	0.999794	-4.10084
AKR1C1	1.00552	2.00767	3.41993	2.90752	0.0121424	0.999794	-4.10383
LY6K	0.621865	1.53886	3.30907	2.88547	0.012669	0.999794	-4.10971
DPRX	0.636565	1.55462	2.9977	2.87731	0.0128697	0.999794	-4.11189
ZNF69	-0.623886	1.54102	4.08479	-2.84945	0.0135781	0.999794	-4.11936
CHRNB4	-0.664606	1.58514	3.33569	-2.849	0.01359	0.999794	-4.11949
CYP2B6	1.03255	2.04563	2.3793	2.84762	0.0136261	0.999794	-4.11986
IDO1	0.66123	1.58143	2.61587	2.84439	0.0137111	0.999794	-4.12073
CSF2	0.643298	1.5619	5.56033	2.83634	0.0139248	0.999794	-4.12289
PSD4	0.613694	1.53017	4.12379	2.83439	0.0139771	0.999794	-4.12342
CSF1R	0.608842	1.52503	5.55418	2.82346	0.0142739	0.999794	-4.12636
NDNF	0.832415	1.78066	2.81742	2.81891	0.0143992	0.999794	-4.12759
NLRP1	0.610631	1.52693	3.67622	2.80397	0.0148185	0.999794	-4.13163
NEGR1	-0.691271	1.61471	7.08306	-2.79837	0.0149787	0.999794	-4.13315
CSGALNACT1	-0.827152	1.77418	2.96312	-2.7671	0.0159051	0.999794	-4.14163
CCDC74A	0.663336	1.58374	3.20861	2.76364	0.0160108	0.999794	-4.14257
NRXN3	-0.771439	1.70697	4.23067	-2.7605	0.0161076	0.999794	-4.14343
GPER1	0.627645	1.54504	4.6957	2.75771	0.016194	0.999794	-4.14419
KPNA7	0.613538	1.53001	4.80309	2.73108	0.0170416	0.999794	-4.15145
CYP1B1	1.13064	2.18956	8.44623	2.70266	0.0179945	0.999794	-4.15923
MERTK	-0.697026	1.62116	4.40291	-2.69638	0.0182118	0.999794	-4.16095
IFNK	0.618308	1.53507	1.79395	2.69006	0.018433	0.999794	-4.16268
ATP7A	-0.607627	1.52375	2.92362	-2.67571	0.0189457	0.999794	-4.16663
ADIPOR2	0.752266	1.68444	6.60731	2.66801	0.0192262	0.999794	-4.16875
BTBD9	-0.820075	1.7655	5.11445	-2.61888	0.0211152	0.999794	-4.18231
EXTL2	-0.685272	1.60801	4.45491	-2.6156	0.0212473	0.999794	-4.18322
SIRT4	0.604277	1.52022	3.32763	2.61025	0.0214647	0.999794	-4.1847
ZMIZ1	0.752781	1.68504	3.19181	2.60374	0.0217327	0.999794	-4.1865
ZNF366	0.607102	1.5232	3.50731	2.59776	0.0219812	0.999794	-4.18816
FABP9	-0.654378	1.57394	2.01776	-2.59724	0.0220031	0.999794	-4.1883
CEMIP	-0.636037	1.55405	2.58826	-2.58434	0.0225497	0.999794	-4.19189
ATP5J2-PTCD1	0.624693	1.54188	5.14626	2.5838	0.0225727	0.999794	-4.19203
COL4A4	0.70096	1.62559	4.00986	2.58273	0.0226185	0.999794	-4.19233
AIFM2	0.719824	1.64698	5.49621	2.57553	0.0229303	0.999794	-4.19433
MYO1G	0.625783	1.54305	2.81295	2.5664	0.0233315	0.999794	-4.19687
OR51G2	-0.648168	1.56718	2.77121	-2.56325	0.0234716	0.999794	-4.19775
TMLHE	-0.609914	1.52617	2.15666	-2.5535	0.0239098	0.999794	-4.20046
EDDM3B	0.612401	1.5288	1.71906	2.53847	0.0246012	0.999794	-4.20465
HSPB7	-0.674538	1.59609	4.34343	-2.52722	0.0251314	0.999794	-4.20779
MMP12	0.66151	1.58174	2.17117	2.4733	0.027829	0.999794	-4.22287
OAS2	0.974844	1.96543	3.68673	2.47294	0.0278479	0.999794	-4.22297
CCDC74B	0.747723	1.67914	3.19655	2.47276	0.0278573	0.999794	-4.22302
STK32B	-0.604275	1.52021	3.08134	-2.46691	0.0281667	0.999794	-4.22467
WFDC8	-0.658444	1.57838	2.6111	-2.46518	0.0282586	0.999794	-4.22515
CTXN2	-0.730702	1.65945	2.26898	-2.46406	0.0283181	0.999794	-4.22546
OR52E8	-0.612309	1.5287	2.79771	-2.45197	0.028971	0.999794	-4.22886
PLCB4	-0.689547	1.61278	5.15681	-2.44976	0.029092	0.999794	-4.22948
CLIC3	0.647083	1.566	4.11852	2.40353	0.0317347	0.999794	-4.24247
AP4E1	-0.719753	1.6469	5.36666	-2.40315	0.0317572	0.999794	-4.24258
RNPC3	-0.682626	1.60506	4.63003	-2.39879	0.0320185	0.999794	-4.24381
HSPB8	-0.608207	1.52436	2.97121	-2.37238	0.033643	0.999794	-4.25125
GJC2	-0.746226	1.6774	3.64509	-2.32968	0.0364379	0.999794	-4.2633
ZNF641	0.60526	1.52125	4.5634	2.29576	0.0388137	0.999794	-4.27288
C8orf82	0.636618	1.55468	4.6451	2.28323	0.0397279	0.999794	-4.27643
CA5A	0.634414	1.55231	3.02725	2.2802	0.039952	0.999794	-4.27728
TTLL8	-0.670578	1.59171	3.10209	-2.23631	0.0433357	0.999794	-4.2897
TCP11	-0.608404	1.52457	2.24092	-2.21907	0.044738	0.999794	-4.29458
CYP4F11	0.816041	1.76057	3.62851	2.2145	0.0451162	0.999794	-4.29587
SENP7	-0.616508	1.53316	3.58365	-2.18141	0.0479494	0.999794	-4.30523
LCK	0.709163	1.63486	4.42876	2.17173	0.0488093	0.999794	-4.30797
IL24	0.620629	1.53755	5.35456	2.15905	0.0499565	0.999794	-4.31156

## Sheet: CBZ+VK3 vs Ctrol_mRNA LogFC 0.6
UPP	logFC	FC	AveExpr	t	P.Value	adj.P.Val	B
FAXDC2	-1.1358	2.1974	3.27266	-7.19093	6.72e-06	0.113866	-3.091
CYP1A1	2.09193	4.26318	5.55394	6.79484	1.22e-05	0.113866	-3.13508
CASP14	-1.12504	2.18107	5.12366	-6.0874	3.72e-05	0.231778	-3.22788
TSSK3	-0.861631	1.81709	3.10515	-4.99089	0.000240915	0.999964	-3.41694
PLEKHG6	-0.844305	1.7954	4.78353	-4.85902	0.000304903	0.999964	-3.44414
OR13C4	-0.706274	1.63158	1.55341	-4.61544	0.000473875	0.999964	-3.49723
SPHKAP	-0.83128	1.77926	3.01196	-4.56188	0.000522642	0.999964	-3.50942
FER1L6	-0.675309	1.59694	3.17247	-4.45708	0.000633672	0.999964	-3.5338
C16orf45	-0.753123	1.68544	3.79515	-4.42028	0.00067822	0.999964	-3.54254
OR2T34	-0.942061	1.92127	2.56854	-4.29915	0.000849128	0.999964	-3.57194
MOS	-0.776716	1.71323	3.44185	-4.28765	0.000867516	0.999964	-3.57479
CCDC163P	-0.634967	1.5529	4.45244	-4.27428	0.000889407	0.999964	-3.5781
SLC12A5	-0.695805	1.61979	4.36565	-4.20604	0.00101034	0.999964	-3.59522
STMND1	-0.626137	1.54343	2.45997	-4.17772	0.00106537	0.999964	-3.60242
SLC4A4	0.6337	1.55154	2.09574	3.87514	0.00188679	0.999964	-3.68284
TSHZ1	-0.676554	1.59832	4.78639	-3.84497	0.0019983	0.999964	-3.69121
OSR1	-0.691774	1.61527	4.32537	-3.81515	0.00211514	0.999964	-3.69954
BCAT1	0.787022	1.72551	3.46097	3.75821	0.00235795	0.999964	-3.71563
FAM151B	-0.94383	1.92363	3.87609	-3.71414	0.00256529	0.999964	-3.72824
SPATA7	-0.672648	1.594	4.05768	-3.65114	0.00289432	0.999964	-3.74649
ADCY2	0.669015	1.58999	2.59253	3.60036	0.0031906	0.999964	-3.76141
IFNA1	0.61041	1.52669	1.68145	3.59066	0.00325057	0.999964	-3.76428
MMP10	-0.735235	1.66467	3.99472	-3.58285	0.00329974	0.999964	-3.7666
TACR1	-0.707978	1.63351	3.19018	-3.56433	0.0034193	0.999964	-3.7721
HGFAC	-0.799307	1.74026	4.00565	-3.5569	0.00346848	0.999964	-3.77432
ARHGAP6	-0.687246	1.61021	2.29393	-3.54565	0.00354433	0.999964	-3.77768
ECM1	-0.656307	1.57604	3.69775	-3.52314	0.00370123	0.999964	-3.78444
TIPARP	0.657458	1.5773	7.82889	3.5051	0.00383198	0.999964	-3.78987
SIGLEC14	-0.882172	1.84315	3.65378	-3.4369	0.00436996	0.999964	-3.81062
SLC22A9	-0.636219	1.55425	3.34333	-3.4097	0.00460532	0.999964	-3.81899
FAM110C	-0.815996	1.76051	3.53788	-3.40764	0.0046236	0.999964	-3.81962
C6orf52	-0.697437	1.62162	3.63046	-3.37461	0.00492779	0.999964	-3.82985
MMP13	0.975781	1.96671	5.92254	3.27513	0.00597133	0.999964	-3.86108
GRHL3	0.639233	1.5575	5.37291	3.25934	0.00615621	0.999964	-3.86609
TMEM191B	-0.702635	1.62747	4.39979	-3.25905	0.00615966	0.999964	-3.86619
ACTL6B	-0.898395	1.86399	3.75162	-3.19776	0.00693401	0.999964	-3.8858
PFKFB3	-0.647328	1.56626	4.51069	-3.16997	0.00731648	0.999964	-3.89477
TMLHE	-0.753045	1.68535	2.15666	-3.15274	0.00756423	0.999964	-3.90035
CYP1B1	1.31563	2.48912	8.44623	3.14486	0.00768024	0.999964	-3.90291
MASP1	-0.738258	1.66816	4.05234	-3.12857	0.00792585	0.999964	-3.90822
ABHD1	-0.626593	1.54391	3.03727	-3.12531	0.00797585	0.999964	-3.90928
SLAMF8	0.736502	1.66613	3.4218	3.11117	0.00819682	0.999964	-3.9139
TTLL1	0.77424	1.71029	3.26157	3.09462	0.00846301	0.999964	-3.91932
AKR1C3	0.799057	1.73996	4.6864	3.09223	0.00850231	0.999964	-3.92011
C4orf26	0.601837	1.51765	2.32901	3.08966	0.00854453	0.999964	-3.92095
STMN2	0.757043	1.69002	2.4646	3.07868	0.00872777	0.999964	-3.92456
IQGAP2	-0.612055	1.52843	3.29256	-3.07712	0.00875407	0.999964	-3.92507
KMO	0.842735	1.79345	5.7812	3.06845	0.00890181	0.999964	-3.92793
WDR63	0.6088	1.52499	1.65721	3.02784	0.00962796	0.999964	-3.94136
CCDC3	-0.673925	1.59541	4.53776	-3.01359	0.00989644	0.999964	-3.94609
NOX5	-0.69692	1.62104	8.38976	-3.00161	0.0101278	0.999964	-3.95008
FCAR	-0.929896	1.90514	2.86965	-2.99765	0.0102055	0.999964	-3.9514
SCNN1G	-0.623314	1.54041	5.61011	-2.97858	0.010588	0.999964	-3.95777
RPS4X	-0.636681	1.55475	3.60327	-2.96318	0.0109072	0.999964	-3.96292
HPS6	0.603969	1.51989	4.75519	2.94307	0.0113384	0.999964	-3.96968
KRT24	-0.670019	1.59109	2.71882	-2.94069	0.0113905	0.999964	-3.97048
VPREB3	-0.707277	1.63272	3.18876	-2.93101	0.011605	0.999964	-3.97374
ANKUB1	0.711399	1.63739	2.43163	2.91176	0.0120435	0.999964	-3.98023
LDLRAD4	-0.606165	1.52221	4.57937	-2.91132	0.0120538	0.999964	-3.98038
DMRT1	-0.707833	1.63335	3.21814	-2.89992	0.0123213	0.999964	-3.98424
MOV10L1	-0.865059	1.82141	3.83443	-2.88238	0.0127446	0.999964	-3.99019
LAPTM5	-0.745051	1.67603	3.85419	-2.86777	0.0131082	0.999964	-3.99515
ILDR2	-0.625422	1.54266	2.0108	-2.86196	0.0132554	0.999964	-3.99713
ANXA13	-0.66357	1.584	2.5721	-2.86076	0.0132861	0.999964	-3.99754
CNBD2	-0.609911	1.52617	1.88484	-2.81697	0.014453	0.999964	-4.01249
DYRK1B	-0.948203	1.92947	3.78322	-2.79527	0.0150679	0.999964	-4.01993
NRXN3	-0.780766	1.71804	4.23067	-2.79387	0.0151085	0.999964	-4.02041
HIPK4	-0.678718	1.60072	3.00969	-2.76846	0.0158634	0.999964	-4.02915
PAGE5	-0.705163	1.63033	3.08443	-2.76338	0.0160187	0.999964	-4.0309
MTMR7	-0.636148	1.55417	3.47465	-2.75646	0.0162328	0.999964	-4.03329
EBF3	-0.628706	1.54618	3.80588	-2.75176	0.0163798	0.999964	-4.03491
NDUFA3	-0.628831	1.54631	4.44857	-2.71674	0.0175159	0.999964	-4.04703
KRTDAP	-0.643905	1.56255	2.80255	-2.71436	0.0175959	0.999964	-4.04785
NAPSA	-0.67651	1.59827	3.46365	-2.7121	0.0176721	0.999964	-4.04864
ZBTB20	0.764847	1.69919	3.68696	2.71077	0.0177173	0.999964	-4.0491
LMNB2	-0.788055	1.72674	3.30455	-2.704	0.0179482	0.999964	-4.05145
TRPC3	-0.685226	1.60795	2.21425	-2.68039	0.018777	0.999964	-4.05966
CPXM2	-0.651617	1.57093	2.79545	-2.67377	0.0190159	0.999964	-4.06196
AKR1C1	0.924222	1.89766	3.41993	2.67243	0.0190647	0.999964	-4.06243
TVP23A	-0.646352	1.56521	2.17566	-2.67173	0.0190901	0.999964	-4.06267
TMEM86A	-0.81517	1.75951	4.65978	-2.65616	0.0196662	0.999964	-4.0681
WFDC8	-0.704624	1.62972	2.6111	-2.63807	0.0203566	0.999964	-4.07442
PI4K2B	0.645341	1.56411	5.90756	2.62859	0.0207281	0.999964	-4.07774
APOBEC3G	-0.69834	1.62264	5.87452	-2.61751	0.0211703	0.999964	-4.08162
IDO1	0.605409	1.52141	2.61587	2.60426	0.0217109	0.999964	-4.08626
MYO1A	-0.608955	1.52515	3.7475	-2.59762	0.021987	0.999964	-4.08859
SHISA7	-0.681521	1.60383	3.85379	-2.59713	0.0220077	0.999964	-4.08876
NDRG1	-0.743537	1.67428	6.88473	-2.58853	0.0223704	0.999964	-4.09178
IL26	-0.668355	1.58926	1.65286	-2.57305	0.0230384	0.999964	-4.09722
VSTM5	-0.62037	1.53727	4.91041	-2.57162	0.0231014	0.999964	-4.09772
TAS2R5	0.683619	1.60616	2.99312	2.56264	0.0234985	0.999964	-4.10088
IL24	0.736123	1.66569	5.35456	2.56084	0.0235791	0.999964	-4.10152
ICAM2	-0.65248	1.57187	3.14131	-2.55825	0.0236953	0.999964	-4.10243
STK32B	-0.626424	1.54373	3.08134	-2.55733	0.0237368	0.999964	-4.10275
SLC16A6	0.631763	1.54946	4.61895	2.55302	0.0239314	0.999964	-4.10427
FAM13A	-0.66155	1.58178	4.53315	-2.5444	0.0243262	0.999964	-4.10731
ZNF93	-0.696285	1.62033	4.83432	-2.54381	0.0243536	0.999964	-4.10752
OR6B1	0.728113	1.65647	1.96933	2.53528	0.0247506	0.999964	-4.11052
CPA3	-0.843816	1.79479	2.1742	-2.53241	0.0248853	0.999964	-4.11153
MYO1G	0.617256	1.53395	2.81295	2.53143	0.0249318	0.999964	-4.11188
IL18R1	0.786132	1.72445	2.57988	2.47922	0.0275194	0.999964	-4.13033
HSPB8	-0.635123	1.55307	2.97121	-2.47737	0.0276158	0.999964	-4.13099
CAPN8	-0.624769	1.54196	3.07758	-2.45403	0.028859	0.999964	-4.13926
SPRY3	0.71414	1.64051	2.23926	2.45209	0.0289648	0.999964	-4.13995
CPO	-0.601844	1.51766	2.28863	-2.452	0.0289693	0.999964	-4.13998
ADAMTS12	-0.62884	1.54632	2.97184	-2.42648	0.0303954	0.999964	-4.14903
PHOSPHO2	0.685911	1.60872	3.25654	2.42146	0.0306835	0.999964	-4.15082
THSD1	-0.662294	1.5826	3.26412	-2.41948	0.0307979	0.999964	-4.15152
A3GALT2	-0.651357	1.57064	3.71779	-2.41673	0.0309572	0.999964	-4.1525
CYP4F11	0.884246	1.8458	3.62851	2.39959	0.0319702	0.999964	-4.15859
C11orf70	0.648822	1.56789	3.27111	2.38344	0.0329532	0.999964	-4.16433
DCBLD1	-0.633533	1.55136	5.10544	-2.3816	0.0330673	0.999964	-4.16499
SORL1	-0.730103	1.65876	4.76578	-2.37671	0.0333717	0.999964	-4.16673
HSPB7	-0.630513	1.54811	4.34343	-2.36227	0.0342857	0.999964	-4.17186
GTF2IRD2B	0.628646	1.54611	2.75755	2.33186	0.0362897	0.999964	-4.18269
CCDC146	0.680534	1.60273	3.53031	2.33092	0.0363536	0.999964	-4.18303
MUC6	-0.6489	1.56797	4.01329	-2.32675	0.0366372	0.999964	-4.18452
FOXI2	-0.627207	1.54457	4.11267	-2.32262	0.036921	0.999964	-4.18599
LEKR1	0.771892	1.70751	4.56755	2.30189	0.0383739	0.999964	-4.19338
TRIM6	-0.709008	1.63468	4.99124	-2.29907	0.0385757	0.999964	-4.19438
PSG1	-0.60544	1.52144	2.53382	-2.27829	0.040094	0.999964	-4.20179
NCOA7	0.61187	1.52824	6.01862	2.27106	0.0406359	0.999964	-4.20437
DAW1	-0.793335	1.73308	3.29832	-2.24498	0.0426469	0.999964	-4.21367
BICC1	0.649211	1.56831	5.08222	2.24013	0.0430308	0.999964	-4.2154
CSGALNACT1	-0.664391	1.5849	2.96312	-2.22261	0.0444467	0.999964	-4.22165
PAGE2	-0.626882	1.54422	2.44704	-2.19981	0.0463541	0.999964	-4.22978
TCP11	-0.600802	1.51656	2.24092	-2.19134	0.0470821	0.999964	-4.2328
PAG1	-0.661407	1.58162	3.91749	-2.17349	0.0486512	0.999964	-4.23916
PDE9A	-0.623385	1.54049	2.98365	-2.17304	0.048692	0.999964	-4.23932
EPGN	0.824106	1.77044	9.1192	2.17142	0.0488368	0.999964	-4.2399
ZNF512	-0.915926	1.88678	2.54751	-2.16128	0.0497531	0.999964	-4.24351
ANKRD52	0.626254	1.54355	4.3021	2.15973	0.0498944	0.999964	-4.24406
